# Supplementary material for: Identifying tumor immunity-associated molecular features in liver hepatocellular carcinoma by multi-omics analysis
Source: Front Mol Biosci. 2022 Oct 20;9:960457. doi: 10.3389/fmolb.2022.960457 (PMC9632276; doi:10.3389/fmolb.2022.960457)
Supplement: Supplementary file 1 [file Table1.xlsx]

## Sheet: Table S1
Table S1. 140 genes having strong positive expression correlations with the enrichment levels of CD8+ T cells in HCC (Pearson correlation coefficient r > 0.8)
Gene	r	P-value	FDR
SAMSN1	0.801253	9.04393e-85	3.57079e-82
MEI1	0.80233	3.68313e-85	1.47308e-82
P2RY10	0.802688	2.72905e-85	1.09863e-82
TNFRSF8	0.80277	2.54674e-85	1.03198e-82
PLCB2	0.80323	1.73059e-85	7.0591e-83
HCK	0.804026	8.8529e-86	3.63518e-83
SPI1	0.8047	5.0016e-86	2.06754e-83
CTLA4	0.805167	3.36442e-86	1.40969e-83
JAKMIP1	0.805971	1.6951e-86	7.15114e-84
NCF1	0.808083	2.75615e-87	1.17076e-84
PIK3R5	0.809015	1.22771e-87	5.28799e-85
LSP1	0.809133	1.10834e-87	4.80747e-85
DAPP1	0.809473	8.23798e-88	3.5986e-85
RLTPR	0.809541	7.76484e-88	3.41614e-85
IL2RG	0.810427	3.57672e-88	1.5849e-85
HLA-DOA	0.810548	3.2175e-88	1.43605e-85
GPR132	0.811095	1.98843e-88	8.93966e-86
SEPTIN1	0.811642	1.22783e-88	5.56069e-86
NLRC3	0.812213	7.40712e-89	3.37946e-86
GPR171	0.813261	2.91438e-89	1.33959e-86
LILRB1	0.81374	1.90077e-89	8.80258e-87
PTPN22	0.813789	1.81764e-89	8.48137e-87
SAMD3	0.815072	5.74194e-90	2.69972e-87
UCP2	0.815268	4.81068e-90	2.27926e-87
RHOH	0.815292	4.70743e-90	2.24764e-87
CD86	0.816038	2.39584e-90	1.15287e-87
PRF1	0.816389	1.74105e-90	8.44381e-88
FASLG	0.817055	9.49448e-91	4.64122e-88
HCST	0.817619	5.66726e-91	2.79251e-88
EVI2A	0.817716	5.18424e-91	2.5751e-88
TRAT1	0.818568	2.36849e-91	1.18604e-88
ASB2	0.818923	1.70665e-91	8.61618e-89
BTK	0.81893	1.69642e-91	8.63534e-89
DOCK2	0.819222	1.295e-91	6.6469e-89
CD8B	0.820305	4.73832e-92	2.47328e-89
COTL1	0.820345	4.5632e-92	2.40223e-89
IL2RB	0.820807	2.96711e-92	1.58916e-89
CYTH4	0.821986	9.81677e-93	5.35083e-90
TBX21	0.822179	8.18416e-93	4.50078e-90
IL16	0.822668	5.1589e-93	2.86263e-90
CYTIP	0.822974	3.86007e-93	2.18122e-90
AIM2	0.825174	4.7347e-94	2.70023e-91
PLA2G2D	0.827222	6.53458e-95	3.76154e-92
IPCEF1	0.829316	8.39699e-96	4.87921e-93
MIR155HG	0.829334	8.24754e-96	4.83801e-93
JAK3	0.830134	3.73719e-96	2.2348e-93
ARHGAP25	0.830502	2.59252e-96	1.5655e-93
RASGRP1	0.830667	2.19994e-96	1.34159e-93
FAM26F	0.833988	7.78083e-98	4.79244e-95
LAPTM5	0.834016	7.5652e-98	4.7067e-95
KLRK1	0.834968	2.86349e-98	1.7997e-95
BTLA	0.836141	8.56846e-99	5.44079e-96
GPR65	0.83703	3.41524e-99	2.1912e-96
PRKCQ	0.837147	3.02463e-99	1.96101e-96
PARVG	0.837286	2.61581e-99	1.71399e-96
FYB	0.838055	1.17316e-99	7.76975e-97
ARHGDIB	0.838589	6.70596e-100	4.48957e-97
WAS	0.839021	4.25648e-100	2.88098e-97
ITGB2	0.839665	2.15914e-100	1.47764e-97
PRKCB	0.840714	7.09137e-101	4.90763e-98
RAC2	0.842032	1.73129e-101	1.21176e-98
LCP2	0.843635	3.06008e-102	2.16643e-99
TMC8	0.844764	8.93085e-103	6.39625e-100
CRTAM	0.844885	7.82175e-103	5.66782e-100
LTA	0.84582	2.79576e-103	2.04999e-100
FAM78A	0.846222	1.79292e-103	1.3305e-100
MYO1F	0.846247	1.74381e-103	1.30984e-100
MYO1G	0.84679	9.55366e-104	7.26468e-101
VAV1	0.847934	2.66202e-104	2.04953e-101
EVI2B	0.848615	1.23901e-104	9.66007e-102
THEMIS	0.849425	4.96637e-105	3.92171e-102
ITK	0.850211	2.03236e-105	1.6257e-102
PYHIN1	0.850842	9.89271e-106	8.01739e-103
CD3D	0.851561	4.33352e-106	3.55886e-103
ZAP70	0.852661	1.21614e-106	1.01224e-103
NCKAP1L	0.853647	3.85876e-107	3.25579e-104
HCLS1	0.85401	2.52217e-107	2.15761e-104
SLA	0.85489	8.96912e-108	7.78077e-105
KIAA0748	0.855743	3.26848e-108	2.91762e-105
LOC100233209	0.856139	2.03977e-108	1.84758e-105
GZMK	0.857096	6.49962e-109	5.97509e-106
SLAMF8	0.857838	2.66431e-109	2.48641e-106
TRAF3IP3	0.858478	1.22792e-109	1.18174e-106
S1PR4	0.858597	1.06321e-109	1.03946e-106
ZNF831	0.858669	9.74644e-110	9.68246e-107
ZBP1	0.859596	3.14984e-110	3.18046e-107
IL21R	0.860295	1.33734e-110	1.37284e-107
DOK2	0.861067	5.16068e-111	5.38749e-108
CD37	0.861749	2.21619e-111	2.35348e-108
SPN	0.862082	1.46365e-111	1.58159e-108
ICOS	0.863995	1.32462e-112	1.45691e-109
CD3G	0.864283	9.18891e-113	1.02904e-109
CST7	0.864874	4.33733e-113	4.94721e-110
RASAL3	0.866207	7.86241e-114	9.13716e-111
CD53	0.867862	9.19373e-115	1.08898e-111
C16orf54	0.868125	6.51729e-115	7.87097e-112
PSTPIP1	0.868936	2.24711e-115	2.76812e-112
RUNX3	0.869089	1.83678e-115	2.30883e-112
CD96	0.869311	1.3692e-115	1.79433e-112
PIK3CD	0.869868	6.54883e-116	8.76874e-113
FERMT3	0.87013	4.62283e-116	6.32742e-113
CD52	0.870857	1.75349e-116	2.4546e-113
SIRPG	0.872795	1.28244e-117	1.83696e-114
CD247	0.875585	2.75557e-119	4.04105e-116
GZMA	0.875754	2.17651e-119	3.26971e-116
IL12RB1	0.875928	1.70595e-119	2.62686e-116
MAP4K1	0.877301	2.47796e-120	3.91346e-117
CXCR6	0.879301	1.42841e-121	2.31526e-118
SLAMF1	0.879729	7.70561e-122	1.28273e-118
CD8A	0.880137	4.26806e-122	7.30229e-119
ARHGAP9	0.880504	2.50618e-122	4.41038e-119
GBP5	0.880808	1.60891e-122	2.91463e-119
GPSM3	0.880898	1.41099e-122	2.63356e-119
TIGIT	0.881521	5.67017e-123	1.09138e-119
IKZF1	0.881877	3.35517e-123	6.66629e-120
PTPRCAP	0.882868	7.74297e-124	1.58971e-120
ACAP1	0.884382	8.03888e-125	1.76835e-121
SLAMF7	0.885376	1.78534e-125	4.07276e-122
BIN2	0.88696	1.5753e-126	3.73183e-123
ARHGAP30	0.887409	7.86182e-127	1.93693e-123
SH2D1A	0.887494	6.8909e-127	1.76846e-123
CD5	0.888429	1.60436e-127	4.2964e-124
CXCR3	0.8893	4.08076e-128	1.14248e-124
LY9	0.889324	3.93183e-128	1.15321e-124
CD27	0.891038	2.56497e-129	7.89922e-126
CCL5	0.891589	1.05739e-129	3.42779e-126
SELPLG	0.892189	3.99885e-130	1.36834e-126
UBASH3A	0.893194	7.76088e-131	2.81186e-127
SLA2	0.897296	8.07039e-134	3.10675e-130
CD48	0.898774	6.33566e-135	2.60155e-131
CCR5	0.898856	5.48956e-135	2.41513e-131
SLAMF6	0.908513	1.14633e-142	5.88381e-139
CORO1A	0.908934	5.0711e-143	2.83949e-139
CD6	0.910036	5.89746e-144	3.63242e-140
SIT1	0.913208	1.02551e-146	7.01822e-143
SASH3	0.918054	3.83621e-151	2.95354e-147
CD2	0.919717	1.00227e-152	8.81901e-149
PTPN7	0.921097	4.5923e-154	4.71423e-150
CD3E	0.923939	6.67809e-157	8.22647e-153
LCK	0.931322	8.01472e-165	2.46825e-160

## Sheet: Table S2
Table S2. Long non-coding RNAs (lncRNAs) having significant expression correlations with CD8+ T cell enrichment, cytolytic activity, or PD-L1 expression in HCC (|r| > 0.8)
The blue and red indicate negative and positive correlations, respectively.
lncRNA expression versus CD8+ T cell enrichement					lncRNA expression versus cytolytic activity					lncRNA expression versus PD-L1 expression
lncRNA	r	P-value	FDR		lncRNA	r	P-value	FDR		lncRNA	r	P-value	FDR
UGDH-AS1	-0.422178	4.76571e-10	5.53069e-08		AC023830.1	-0.348167	4.37399e-07	2.76038e-05		AC009407.1	-0.376687	3.84966e-08	3.04946e-06
SIAH2-AS1	-0.393239	8.40459e-09	7.5683e-07		UGDH-AS1	-0.302933	1.29972e-05	0.000511066		TIPARP-AS1	-0.355902	2.31591e-07	1.55675e-05
AC005520.2	-0.355791	2.33725e-07	1.56834e-05		AL050327.1	0.30213	1.37367e-05	0.000538482		AC083841.1	-0.346622	4.95607e-07	3.08189e-05
AL590483.2	-0.353957	2.72169e-07	1.80725e-05		AP001434.1	0.303687	1.23368e-05	0.000488115		AC138696.2	-0.345788	5.30053e-07	3.25893e-05
AL354920.1	-0.337999	9.83547e-07	5.5306e-05		AP003110.1	0.304753	1.14576e-05	0.000457595		AC008280.3	-0.344906	5.68971e-07	3.47027e-05
AP000320.1	-0.337319	1.03731e-06	5.77338e-05		AC064805.1	0.305317	1.1016e-05	0.000442272		GLIS2-AS1	-0.330532	1.75143e-06	9.14795e-05
THAP7-AS1	-0.331595	1.61484e-06	8.52781e-05		FAM226B	0.306189	1.0366e-05	0.000420601		ZSCAN16-AS1	-0.325386	2.58412e-06	0.000128469
AC024361.2	-0.330416	1.76703e-06	9.21681e-05		LINC02205	0.307378	9.53769e-06	0.000389474		AC008608.2	-0.320424	3.73471e-06	0.000176917
HDHD5-AS1	-0.326756	2.33158e-06	0.00011698		AC099568.1	0.30768	9.33755e-06	0.00038294		AL391832.1	-0.312745	6.51997e-06	0.000282244
AC008267.5	-0.326741	2.33407e-06	0.000116952		AC097375.1	0.312504	6.63339e-06	0.000286504		AC008035.1	-0.310911	7.43132e-06	0.000317377
KBTBD11-OT1	-0.323369	3.00368e-06	0.000146467		AL583785.1	0.313007	6.39905e-06	0.000278588		AL121944.1	-0.307879	9.20828e-06	0.000379268
TOB1-AS1	-0.321433	3.46701e-06	0.000166299		Z94057.1	0.313721	6.07965e-06	0.000268355		AC026462.3	-0.303089	1.28573e-05	0.000506608
CR936218.2	-0.318977	4.15322e-06	0.000192678		AC069360.1	0.31436	5.80651e-06	0.00025749		AC027031.2	0.300008	1.58885e-05	0.000609686
AC079848.1	-0.318738	4.22642e-06	0.000195126		AC034199.1	0.318495	4.30217e-06	0.000198383		AC034199.1	0.300176	1.57074e-05	0.000605172
LINC02447	-0.313529	6.16376e-06	0.000270504		LINC02648	0.319227	4.07776e-06	0.00018987		AC025766.1	0.300824	1.50258e-05	0.000582438
LINC01003	-0.312744	6.52084e-06	0.000281962		ITPKB-AS1	0.320905	3.60483e-06	0.00017183		AL158206.1	0.301207	1.46363e-05	0.000569652
AL161668.1	-0.311503	7.12499e-06	0.000305319		RORB-AS1	0.322107	3.2986e-06	0.000159625		AL592546.1	0.301476	1.43681e-05	0.000560357
PAXIP1-AS1	-0.307383	9.53434e-06	0.000389755		AL356055.1	0.323476	2.97991e-06	0.00014568		AP000919.3	0.304461	1.16919e-05	0.00046598
AC008966.1	-0.307087	9.73474e-06	0.000396249		AP000812.1	0.324324	2.79761e-06	0.000138005		AC020703.1	0.304611	1.15704e-05	0.00046162
AL590006.1	0.300012	1.58838e-05	0.000610119		BNC2-AS1	0.327171	2.25979e-06	0.000113978		AC064805.1	0.304845	1.13838e-05	0.000455127
AC109479.3	0.300042	1.58511e-05	0.000609478		AL021707.8	0.327945	2.13154e-06	0.000108657		AC106882.1	0.304994	1.12664e-05	0.000450906
AL133330.1	0.300722	1.51307e-05	0.000585907		AC006058.1	0.328223	2.08723e-06	0.00010697		Z84488.1	0.305479	1.08924e-05	0.00043777
AC020743.3	0.301576	1.42701e-05	0.000557104		AC090948.1	0.329403	1.90862e-06	9.86101e-05		AC004067.1	0.3055	1.08769e-05	0.00043761
AC068898.1	0.302549	1.33456e-05	0.000524228		AC007278.2	0.330841	1.71061e-06	8.95924e-05		AC006042.2	0.305945	1.05446e-05	0.000426485
AL355916.2	0.303073	1.28721e-05	0.000506671		AL391069.2	0.330979	1.69277e-06	8.87795e-05		AC116021.1	0.306189	1.03662e-05	0.000420161
AC093278.2	0.303717	1.23111e-05	0.000488109		AC124248.1	0.332966	1.45358e-06	7.72968e-05		AC233702.7	0.306561	1.00998e-05	0.000410235
AL606834.2	0.306005	1.04999e-05	0.000425129		AC109479.3	0.333514	1.39351e-06	7.43093e-05		LINC02122	0.307087	9.73428e-06	0.000396654
Z97192.1	0.307756	9.28769e-06	0.000381715		AL096865.1	0.333977	1.34468e-06	7.19064e-05		AC018450.1	0.307462	9.48169e-06	0.000388018
AC026904.1	0.307818	9.24733e-06	0.000380466		ITPKB-IT1	0.334373	1.30409e-06	7.00301e-05		AC010271.1	0.307971	9.14857e-06	0.000378032
AC008555.4	0.307924	9.17868e-06	0.000378866		LINC01684	0.33456	1.28544e-06	6.92233e-05		AC244453.3	0.30809	9.07252e-06	0.000375296
AP005131.6	0.308108	9.06078e-06	0.000375217		AC114760.2	0.335824	1.16546e-06	6.3843e-05		LINC02648	0.308256	8.96681e-06	0.000371728
AC018682.1	0.31021	7.81041e-06	0.000331344		LINC02422	0.335872	1.16106e-06	6.36933e-05		AC021224.1	0.308383	8.88738e-06	0.000368836
AC069360.1	0.310958	7.40655e-06	0.000317029		AC121338.1	0.337887	9.92271e-07	5.56328e-05		AC018866.1	0.308489	8.82098e-06	0.000366478
LINC01259	0.311525	7.11342e-06	0.000305166		AL157394.1	0.33927	8.90195e-07	5.11106e-05		LINC00384	0.308539	8.79019e-06	0.000365597
AL391987.4	0.312752	6.51687e-06	0.00028243		AC112719.2	0.339464	8.76745e-07	5.04902e-05		FGF10-AS1	0.308791	8.63512e-06	0.000360325
AC012414.4	0.313033	6.38702e-06	0.000278382		LINC01891	0.341202	7.64338e-07	4.46909e-05		AC021127.1	0.308824	8.61538e-06	0.000359895
Z84723.1	0.313111	6.35141e-06	0.000277146		LINC02014	0.342122	7.10549e-07	4.19961e-05		AC008972.2	0.308942	8.54384e-06	0.000357297
AC035139.1	0.313207	6.30809e-06	0.000276203		AC078788.1	0.342984	6.63445e-07	3.96416e-05		AC017048.3	0.308956	8.53537e-06	0.000357334
LINC01480	0.313834	6.0304e-06	0.000266798		IL21R-AS1	0.343296	6.47148e-07	3.88503e-05		MIR31HG	0.309457	8.23869e-06	0.000345672
AC239798.2	0.314686	5.67194e-06	0.000252107		AC067747.1	0.343422	6.40703e-07	3.85239e-05		AC138207.5	0.309724	8.08404e-06	0.000340681
AC091132.2	0.316196	5.08543e-06	0.000228701		CARD8-AS1	0.343613	6.31026e-07	3.80619e-05		RORB-AS1	0.310208	7.8115e-06	0.000331022
LINC01412	0.316441	4.99592e-06	0.000225472		AC106882.1	0.345404	5.46666e-07	3.35028e-05		LINC00443	0.310596	7.59976e-06	0.000323485
AL117381.1	0.317658	4.57288e-06	0.000207854		AC109479.1	0.345865	5.26805e-07	3.24942e-05		AL021937.1	0.311747	7.00187e-06	0.000300718
GAS1RR	0.317717	4.55347e-06	0.000207962		AL137779.1	0.346648	4.94571e-07	3.08046e-05		AC106894.1	0.31211	6.82305e-06	0.00029403
AL031728.1	0.318014	4.45596e-06	0.00020498		AL590648.3	0.348751	4.17141e-07	2.65006e-05		LINC01281	0.312986	6.40855e-06	0.000278367
AP001046.1	0.319089	4.11916e-06	0.00019133		AC108879.1	0.348798	4.15532e-07	2.64865e-05		AC104233.1	0.312989	6.40715e-06	0.000278623
LINC00423	0.319131	4.10663e-06	0.000190981		AC012414.4	0.34898	4.09444e-07	2.61859e-05		AC011825.2	0.313351	6.24337e-06	0.000273683
AC096734.2	0.319696	3.94001e-06	0.000185035		LINC01215	0.349529	3.9154e-07	2.51673e-05		LINC02355	0.313534	6.16154e-06	0.000270718
AL031733.2	0.319948	3.86776e-06	0.000181866		AC078788.2	0.350834	3.51955e-07	2.2815e-05		LINC01179	0.313656	6.1078e-06	0.000268976
LINC02295	0.320005	3.85159e-06	0.000181553		LINC00384	0.354773	2.54384e-07	1.69801e-05		AL645608.2	0.313719	6.08061e-06	0.000268088
AC243972.1	0.320041	3.84154e-06	0.000181302		AC087277.2	0.35506	2.48375e-07	1.66081e-05		AP001341.1	0.314325	5.8212e-06	0.000257841
AC060766.7	0.320142	3.81298e-06	0.000180401		AC008957.1	0.359104	1.77101e-07	1.22277e-05		AL392086.1	0.314421	5.78117e-06	0.000256664
AC131025.1	0.320589	3.6897e-06	0.000175002		AC011247.1	0.359348	1.73491e-07	1.20437e-05		AC092746.1	0.314738	5.65064e-06	0.000251453
VAV3-AS1	0.320839	3.62237e-06	0.000172236		SKAP1-AS1	0.360472	1.57779e-07	1.10333e-05		AC015853.1	0.314842	5.60832e-06	0.000249861
AC090181.1	0.322665	3.16505e-06	0.000153942		AL158832.1	0.362747	1.30056e-07	9.33393e-06		AC010320.4	0.315154	5.48342e-06	0.000244582
AL137779.1	0.323943	2.87817e-06	0.000141248		AC083949.1	0.366038	9.80736e-08	7.15975e-06		AC023202.1	0.315382	5.39384e-06	0.000240868
AC104653.1	0.32407	2.85107e-06	0.000140279		AC023796.2	0.367824	8.40357e-08	6.20612e-06		AL049597.2	0.315673	5.28159e-06	0.000236408
AP000812.1	0.325933	2.4802e-06	0.000123786		AL158071.4	0.368123	8.18829e-08	6.05886e-06		LINC02325	0.315727	5.26115e-06	0.00023577
FAM226B	0.327752	2.16289e-06	0.00010967		AC022706.1	0.36857	7.87586e-08	5.86176e-06		AC099786.1	0.316149	5.10267e-06	0.000229206
AP001434.1	0.328125	2.10275e-06	0.000107477		AC090948.3	0.369324	7.37539e-08	5.51076e-06		AC107081.2	0.316429	5.00039e-06	0.000225407
AP003774.3	0.32921	1.93688e-06	9.99351e-05		LINC01013	0.37035	6.74291e-08	5.08796e-06		LINC02642	0.316824	4.85889e-06	0.000219547
AC006058.1	0.329634	1.87542e-06	9.71581e-05		LINC02390	0.37191	5.88017e-08	4.51732e-06		LINC01357	0.317134	4.75066e-06	0.000215166
AC007278.2	0.329689	1.86763e-06	9.70177e-05		AP003351.1	0.373105	5.29237e-08	4.09874e-06		AC069360.1	0.317393	4.66203e-06	0.000211654
AC103724.4	0.330724	1.72598e-06	9.02736e-05		AL109955.1	0.376443	3.93435e-08	3.11009e-06		AL592164.1	0.317693	4.56128e-06	0.00020807
AC109479.1	0.331453	1.63254e-06	8.57388e-05		AL133264.2	0.377921	3.44653e-08	2.75874e-06		AC022211.3	0.317768	4.53639e-06	0.00020743
LINC02642	0.331492	1.62757e-06	8.57137e-05		AC093010.2	0.378924	3.14936e-08	2.53683e-06		AC008957.1	0.317771	4.53557e-06	0.000207641
HOMER3-AS1	0.331493	1.62753e-06	8.58295e-05		AL357054.4	0.379254	3.05696e-08	2.46761e-06		AL157394.1	0.317977	4.46786e-06	0.00020528
AC108206.1	0.332807	1.47148e-06	7.80313e-05		LINC02245	0.382356	2.30768e-08	1.91127e-06		AC090948.3	0.318761	4.21941e-06	0.000195274
AC113192.2	0.332925	1.45816e-06	7.74324e-05		AC010186.4	0.382553	2.26662e-08	1.88544e-06		AC007991.2	0.320846	3.62061e-06	0.000172367
AC021127.1	0.333283	1.41853e-06	7.55382e-05		AC104024.1	0.385944	1.66079e-08	1.41227e-06		AL590006.1	0.321027	3.57241e-06	0.000170498
SENCR	0.334008	1.34148e-06	7.18358e-05		AC074011.1	0.386582	1.56579e-08	1.34044e-06		AC017007.5	0.321178	3.53288e-06	0.000168822
AC007952.7	0.334953	1.24689e-06	6.74327e-05		LINC01926	0.387149	1.48579e-08	1.27768e-06		AP001020.2	0.321366	3.4844e-06	0.000166923
AC087277.2	0.336097	1.14092e-06	6.28593e-05		AC135048.2	0.387949	1.37949e-08	1.19164e-06		AL109955.1	0.321903	3.34865e-06	0.000161229
AC011899.3	0.336098	1.1409e-06	6.29489e-05		AC092145.1	0.391109	1.0272e-08	9.14206e-07		AC078788.2	0.323071	3.07113e-06	0.000149565
AL158055.1	0.337402	1.03057e-06	5.75265e-05		U62317.1	0.394539	7.43098e-09	6.78762e-07		AP001033.1	0.323471	2.98117e-06	0.000145555
AL021707.8	0.338842	9.20657e-07	5.23089e-05		AC104699.1	0.396453	6.19332e-09	5.698e-07		LINC01678	0.323828	2.90295e-06	0.000142282
AC015909.4	0.33925	8.91623e-07	5.11157e-05		AL356276.1	0.405256	2.63854e-09	2.59645e-07		LINC01918	0.324209	2.82157e-06	0.000139007
AC115522.1	0.339821	8.52423e-07	4.91637e-05		AP001341.1	0.405851	2.4885e-09	2.46149e-07		AC104699.1	0.324382	2.78541e-06	0.000137581
IATPR	0.341328	7.56778e-07	4.43848e-05		AC023825.2	0.40632	2.37595e-09	2.3624e-07		BNC2-AS1	0.325486	2.56488e-06	0.000127679
LINC01684	0.342425	6.93625e-07	4.12512e-05		AC007991.2	0.407918	2.02858e-09	2.05446e-07		AC130456.4	0.325602	2.54261e-06	0.000126736
AC104653.2	0.34525	5.53498e-07	3.38671e-05		AC008972.1	0.412088	1.33746e-09	1.40676e-07		AC087318.1	0.326867	2.31209e-06	0.000116155
AC060766.4	0.346875	4.85596e-07	3.0295e-05		AL133371.2	0.412573	1.27368e-09	1.34338e-07		AC115522.1	0.327069	2.2772e-06	0.000114704
AC087672.2	0.347845	4.48965e-07	2.82404e-05		LINC02195	0.41277	1.24866e-09	1.32431e-07		VCAN-AS1	0.327198	2.25526e-06	0.0001139
AC103563.2	0.348754	4.17033e-07	2.65379e-05		AC147651.4	0.413313	1.18202e-09	1.26417e-07		AL132639.3	0.327689	2.17312e-06	0.000110043
LINC02555	0.3519	3.22474e-07	2.09751e-05		AC099343.2	0.415515	9.45622e-10	1.02863e-07		CD44-AS1	0.327885	2.14118e-06	0.000108713
AL157402.1	0.352998	2.94623e-07	1.93614e-05		AP001056.1	0.415931	9.06384e-10	9.91594e-08		LINC02019	0.332754	1.47751e-06	7.82424e-05
LINC01926	0.354602	2.58003e-07	1.71617e-05		LINC02325	0.418013	7.32636e-10	8.06132e-08		AC087501.4	0.333945	1.348e-06	7.19832e-05
AL161781.2	0.354647	2.57046e-07	1.71279e-05		AL592164.1	0.419128	6.5337e-10	7.29424e-08		AL133264.2	0.334698	1.27172e-06	6.85813e-05
AP001257.1	0.357035	2.10686e-07	1.43391e-05		LINC01765	0.420205	5.84707e-10	6.62454e-08		AC123023.1	0.334733	1.26834e-06	6.84955e-05
AL590648.3	0.357143	2.08783e-07	1.42604e-05		AC007278.1	0.422197	4.7562e-10	5.5534e-08		AC093010.2	0.33509	1.23373e-06	6.68157e-05
AC011247.1	0.357189	2.07987e-07	1.42314e-05		AL359220.1	0.422556	4.582e-10	5.38294e-08		AC027243.2	0.335303	1.21351e-06	6.59075e-05
AC092580.2	0.359649	1.6915e-07	1.17853e-05		ITGA6-AS1	0.423771	4.03648e-10	4.80114e-08		AC004921.1	0.335672	1.17926e-06	6.44139e-05
AC023796.2	0.361849	1.40389e-07	9.87147e-06		LINC01281	0.42793	2.60582e-10	3.20945e-08		LINC01825	0.336934	1.06898e-06	5.92374e-05
AL158832.1	0.362645	1.31187e-07	9.36236e-06		LINC00582	0.43622	1.06975e-10	1.394e-08		LINC01391	0.336936	1.0688e-06	5.93138e-05
AC025822.2	0.36277	1.29804e-07	9.33341e-06		AC006369.1	0.43739	9.41579e-11	1.23967e-08		AC079015.1	0.338073	9.77911e-07	5.50702e-05
AC245128.3	0.366255	9.62551e-08	7.04045e-06		LINC01679	0.437555	9.24819e-11	1.22606e-08		AL590385.2	0.338659	9.33953e-07	5.29069e-05
LINC00900	0.366712	9.25287e-08	6.79392e-06		AC007991.4	0.437971	8.83656e-11	1.17968e-08		AC012645.3	0.338889	9.17276e-07	5.21945e-05
AC116366.1	0.367691	8.5011e-08	6.26603e-06		AC002091.2	0.448149	2.84618e-11	4.00996e-09		AC090197.1	0.33911	9.01506e-07	5.14505e-05
AL096865.1	0.370329	6.75524e-08	5.08722e-06		AP003472.2	0.449232	2.51735e-11	3.57305e-09		AC022182.2	0.339147	8.98895e-07	5.13783e-05
RORB-AS1	0.370846	6.45632e-08	4.91053e-06		AC119428.2	0.450163	2.26433e-11	3.25017e-09		RPS6KA2-IT1	0.339185	8.96168e-07	5.12992e-05
AC078788.2	0.370866	6.4452e-08	4.91186e-06		LINC02132	0.452067	1.82176e-11	2.63472e-09		AC007728.3	0.339291	8.88739e-07	5.11038e-05
AC135048.2	0.37178	5.94817e-08	4.55124e-06		LINC002481	0.463313	4.90185e-12	7.57722e-10		AC022211.1	0.339916	8.46063e-07	4.88707e-05
AC008972.1	0.372431	5.61695e-08	4.33254e-06		LINC01357	0.464747	4.13184e-12	6.4391e-10		LINC00519	0.340892	7.83347e-07	4.55929e-05
AL008729.2	0.376744	3.83006e-08	3.04024e-06		AC022182.2	0.47066	2.02531e-12	3.30463e-10		AL049840.5	0.340984	7.7765e-07	4.53305e-05
AC084048.1	0.377775	3.49212e-08	2.78356e-06		AC009133.3	0.47089	1.96934e-12	3.2271e-10		AC004471.1	0.34126	7.60841e-07	4.45547e-05
AC079584.2	0.379287	3.04805e-08	2.46562e-06		AC087318.1	0.471165	1.90443e-12	3.13418e-10		LINC01684	0.341658	7.37207e-07	4.33703e-05
CARD8-AS1	0.380284	2.78529e-08	2.26266e-06		BFSP2-AS1	0.474073	1.33357e-12	2.24304e-10		AC092818.1	0.342138	7.09635e-07	4.20071e-05
AL022316.1	0.381699	2.44985e-08	2.02025e-06		AC013264.1	0.475349	1.13941e-12	1.95084e-10		AC104024.1	0.342794	6.73601e-07	4.01229e-05
AC097375.1	0.382793	2.21753e-08	1.85268e-06		LINC00996	0.476417	9.98269e-13	1.7325e-10		AP001257.1	0.343148	6.54872e-07	3.92522e-05
AC108879.1	0.384717	1.85934e-08	1.56369e-06		AC138207.5	0.478617	7.59053e-13	1.32942e-10		AC100786.1	0.344306	5.96992e-07	3.61806e-05
AC108718.1	0.384896	1.82903e-08	1.54159e-06		LINC01857	0.487164	2.57092e-13	4.93267e-11		AL022316.1	0.344352	5.94782e-07	3.61039e-05
LINC01771	0.386145	1.63024e-08	1.38938e-06		AF127936.1	0.488631	2.12832e-13	4.12494e-11		AP003472.2	0.344845	5.71777e-07	3.48182e-05
AC124248.1	0.387759	1.40415e-08	1.2102e-06		AC011893.1	0.492901	1.22194e-13	2.42993e-11		AC018690.1	0.346609	4.96147e-07	3.08023e-05
AC004771.1	0.390259	1.11233e-08	9.78571e-07		AL022067.1	0.495027	9.24172e-14	1.88694e-11		AC112719.2	0.347005	4.80538e-07	3.00285e-05
AC112719.2	0.39034	1.10387e-08	9.75619e-07		AC026369.3	0.497695	6.49275e-14	1.34728e-11		AC079584.2	0.347362	4.66839e-07	2.92683e-05
ITPKB-IT1	0.390838	1.05356e-08	9.3332e-07		AC008972.2	0.499311	5.23439e-14	1.1103e-11		LINC02195	0.347957	4.44887e-07	2.80301e-05
AL583785.1	0.393801	7.96941e-09	7.22756e-07		LINC01501	0.505732	2.19969e-14	4.88292e-12		AC080013.4	0.348968	4.09829e-07	2.61667e-05
AC103563.7	0.393802	7.96931e-09	7.24467e-07		AC004921.1	0.50778	1.66172e-14	3.73213e-12		AC083949.1	0.349389	3.96022e-07	2.537e-05
MACORIS	0.395024	7.0963e-09	6.49745e-07		AC012645.3	0.508491	1.50702e-14	3.40472e-12		TRIM31-AS1	0.349402	3.95603e-07	2.53857e-05
AC090948.3	0.397173	5.78123e-09	5.34463e-07		AC079015.1	0.509677	1.27948e-14	2.90784e-12		AC010247.1	0.350083	3.74243e-07	2.41368e-05
AC138207.1	0.397391	5.66147e-09	5.24662e-07		AC104078.1	0.513596	7.41782e-15	1.73754e-12		AC092435.3	0.350466	3.62702e-07	2.3432e-05
AC098613.1	0.397784	5.45231e-09	5.06508e-07		AC021188.1	0.520606	2.74877e-15	6.64245e-13		AC138207.4	0.352305	3.1191e-07	2.03226e-05
AL355076.2	0.400362	4.25312e-09	4.03951e-07		LINC01678	0.522986	1.95181e-15	4.74663e-13		AC079089.1	0.352376	3.10108e-07	2.02397e-05
CFAP58-DT	0.40514	2.66871e-09	2.61938e-07		AP4B1-AS1	0.532694	4.6976e-16	1.22849e-13		AC090181.2	0.352709	3.01713e-07	1.97255e-05
AP001341.1	0.406425	2.35159e-09	2.34428e-07		AC002091.1	0.533508	4.16019e-16	1.11077e-13		AL590666.1	0.353132	2.91366e-07	1.91804e-05
LINC01891	0.406436	2.34894e-09	2.34778e-07		TRBV11-2	0.538843	1.86076e-16	5.22395e-14		LINC02390	0.353576	2.80872e-07	1.85216e-05
AC064805.1	0.407935	2.02502e-09	2.05631e-07		AC010247.1	0.540938	1.3514e-16	3.87954e-14		AL645608.6	0.355915	2.3134e-07	1.55781e-05
LINC02014	0.409867	1.67086e-09	1.71492e-07		AC004847.1	0.542343	1.08927e-16	3.1507e-14		LINC02100	0.355929	2.31065e-07	1.55871e-05
LINC02422	0.412633	1.26607e-09	1.33905e-07		AL365361.1	0.553531	1.88415e-17	5.89661e-15		AC069542.1	0.356948	2.12222e-07	1.44179e-05
AC138207.4	0.413971	1.10605e-09	1.18958e-07		Z99774.1	0.558718	8.16771e-18	2.64281e-15		AC009133.3	0.357985	1.94564e-07	1.3385e-05
LINC02648	0.418484	6.981e-10	7.72584e-08		AP005019.1	0.56003	6.59613e-18	2.20918e-15		AC091132.2	0.358358	1.88568e-07	1.29959e-05
AC023825.2	0.420196	5.8523e-10	6.61085e-08		LINC02285	0.565354	2.74352e-18	9.88212e-16		AC007278.1	0.359171	1.76109e-07	1.22033e-05
AC010186.3	0.420866	5.46063e-10	6.24229e-08		AL591468.1	0.570693	1.12027e-18	4.32049e-16		AC104078.1	0.362672	1.30891e-07	9.35869e-06
AC121338.1	0.420913	5.43396e-10	6.24921e-08		AC007384.1	0.575409	5.0105e-19	1.99277e-16		AC098613.1	0.362718	1.30381e-07	9.33975e-06
AC007991.4	0.422185	4.7621e-10	5.54335e-08		AC008083.2	0.57793	3.24112e-19	1.31648e-16		AC018682.1	0.36508	1.06505e-07	7.71622e-06
AC106882.1	0.423574	4.12062e-10	4.88601e-08		AL162414.1	0.582434	1.4746e-19	6.18701e-17		AC021188.1	0.365162	1.05757e-07	7.67665e-06
LINC00384	0.423873	3.99351e-10	4.76488e-08		AC096734.1	0.583858	1.1468e-19	4.86511e-17		AC060766.7	0.365329	1.04249e-07	7.5816e-06
AC022706.1	0.424785	3.62987e-10	4.35825e-08		AC004865.2	0.584094	1.09977e-19	4.718e-17		AC011893.1	0.366378	9.52373e-08	6.97938e-06
AC099343.2	0.425044	3.53259e-10	4.25482e-08		AL135818.2	0.587985	5.4938e-20	2.43906e-17		AC068700.1	0.369294	7.39487e-08	5.51452e-06
AP003472.2	0.42513	3.50108e-10	4.23022e-08		AC068789.1	0.596215	1.22655e-20	5.64229e-18		AC084262.1	0.370517	6.64544e-08	5.04432e-06
AL445471.1	0.425723	3.28944e-10	3.99981e-08		XXYLT1-AS2	0.599519	6.63804e-21	3.42496e-18		AC002480.2	0.372394	5.63512e-08	4.3378e-06
ITGA6-AS1	0.428187	2.53566e-10	3.14331e-08		AC015911.3	0.603717	3.01081e-21	1.61909e-18		L3MBTL4-AS1	0.373246	5.22674e-08	4.0727e-06
AL356276.1	0.429532	2.19793e-10	2.74245e-08		AC006033.2	0.606865	1.65152e-21	9.27306e-19		ZDHHC20-IT1	0.375945	4.11327e-08	3.23145e-06
AC008972.2	0.429855	2.12355e-10	2.66708e-08		AC139720.1	0.607255	1.53238e-21	8.8648e-19		LINC00996	0.377706	3.51371e-08	2.79494e-06
LINC02245	0.434521	1.28642e-10	1.66498e-08		AL023653.1	0.609825	9.33358e-22	5.56821e-19		AC010186.4	0.377842	3.47111e-08	2.77261e-06
LINC02195	0.438139	8.67514e-11	1.16219e-08		LINC02416	0.616938	2.30995e-22	1.46994e-19		AP005136.2	0.378348	3.31676e-08	2.66045e-06
BFSP2-AS1	0.438224	8.59484e-11	1.15549e-08		AP003774.4	0.659557	2.41367e-26	2.5599e-23		AL359076.1	0.380074	2.83876e-08	2.30121e-06
AC007991.2	0.441691	5.86598e-11	7.97042e-09		LINC02446	0.721994	1.66344e-33	5.29265e-30		AC012414.4	0.380821	2.65325e-08	2.16461e-06
LINC01013	0.443569	4.76058e-11	6.51483e-09		LINC02084	0.767941	3.62937e-40	2.30955e-36		AC074011.1	0.380872	2.64085e-08	2.15911e-06
LINC01765	0.445545	3.81682e-11	5.31861e-09		LINC01871	0.815366	6.96593e-49	1.32983e-44		AC010186.3	0.381792	2.42922e-08	2.00757e-06
AC074011.1	0.445981	3.6342e-11	5.08269e-09							XXYLT1-AS2	0.382516	2.27429e-08	1.88771e-06
AL592164.1	0.446319	3.49869e-11	4.91116e-09							AC026369.3	0.385283	1.76504e-08	1.49095e-06
AC034199.1	0.449415	2.4656e-11	3.51265e-09							AC007991.4	0.3857	1.69852e-08	1.44114e-06
AC104699.1	0.455072	1.28871e-11	1.88522e-09							AL645608.1	0.38902	1.24872e-08	1.08358e-06
L3MBTL4-AS1	0.456095	1.1446e-11	1.69387e-09							AL512310.9	0.389927	1.14737e-08	1.00708e-06
AL133264.2	0.45946	7.72684e-12	1.15694e-09							AC037459.2	0.390886	1.04892e-08	9.31365e-07
AC114760.2	0.45961	7.59244e-12	1.1458e-09							AC245128.3	0.391271	1.01165e-08	9.02475e-07
AC008957.1	0.460584	6.77032e-12	1.03814e-09							AL157871.2	0.392108	9.35062e-09	8.36103e-07
AC083949.1	0.462246	5.56336e-12	8.5651e-10							AC096734.1	0.392578	8.94579e-09	8.03669e-07
AC092145.1	0.465247	3.89221e-12	6.0905e-10							AC008083.2	0.39352	8.18461e-09	7.40514e-07
AC007278.1	0.46887	2.51677e-12	4.07172e-10							LINC01857	0.39784	5.42316e-09	5.05029e-07
AC087318.1	0.469527	2.32424e-12	3.77624e-10							AP003774.4	0.398788	4.95074e-09	4.63295e-07
AC104024.1	0.473004	1.52071e-12	2.53547e-10							LINC02416	0.399055	4.82508e-09	4.52645e-07
LINC02390	0.475099	1.17509e-12	2.00294e-10							AC138207.1	0.400078	4.37157e-09	4.13146e-07
LINC02132	0.478996	7.23943e-13	1.27377e-10							LINC01871	0.401094	3.96207e-09	3.78189e-07
AC093010.2	0.479586	6.72437e-13	1.19973e-10							AC012181.1	0.401109	3.95627e-09	3.78583e-07
AL359220.1	0.479857	6.49976e-13	1.1706e-10							Z99289.2	0.401471	3.81952e-09	3.66414e-07
LINC01215	0.480691	5.85299e-13	1.05911e-10							AC008906.1	0.402762	3.3686e-09	3.25611e-07
AC006369.1	0.481028	5.6098e-13	1.02482e-10							AC012181.2	0.402975	3.2992e-09	3.19713e-07
LINC00582	0.482959	4.39561e-13	8.22691e-11							AL133371.2	0.404588	2.81756e-09	2.75133e-07
AL109955.1	0.48814	2.26742e-13	4.37234e-11							AL023653.1	0.406244	2.39381e-09	2.37398e-07
AL357054.4	0.489237	1.96813e-13	3.83395e-11							AL022067.1	0.406794	2.26732e-09	2.27214e-07
LINC01501	0.495982	8.14819e-14	1.67261e-11							LINC02285	0.409076	1.80793e-09	1.85063e-07
AC010186.4	0.498512	5.82397e-14	1.22854e-11							AL645608.4	0.410025	1.64466e-09	1.69258e-07
AC147651.4	0.501804	3.74672e-14	8.08212e-12							LINC01679	0.410099	1.63253e-09	1.68464e-07
LINC02325	0.504508	2.59846e-14	5.73478e-12							AC002480.1	0.41092	1.50385e-09	1.56028e-07
U62317.1	0.506211	2.06039e-14	4.60045e-12							AL133330.1	0.412821	1.24221e-09	1.32114e-07
AC011893.1	0.511727	9.62901e-15	2.22815e-12							AL357054.4	0.412864	1.23682e-09	1.31908e-07
LINC01281	0.523102	1.9194e-15	4.69773e-13							AL136115.2	0.413726	1.13379e-09	1.21598e-07
AC026369.3	0.523893	1.7121e-15	4.21739e-13							AL445471.1	0.41827	7.13569e-10	7.87422e-08
LINC01357	0.529987	7.02042e-16	1.78698e-13							AL359220.1	0.419801	6.09564e-10	6.86542e-08
AC096734.1	0.531125	5.93248e-16	1.52019e-13							AC108058.1	0.420761	5.52017e-10	6.29151e-08
AC104078.1	0.535739	2.97658e-16	8.23542e-14							TRBV11-2	0.422514	4.60183e-10	5.38965e-08
LINC01678	0.548066	4.476e-17	1.34565e-14							LINC02084	0.427967	2.59555e-10	3.20714e-08
AC009133.3	0.548301	4.31391e-17	1.30722e-14							AP4B1-AS1	0.432505	1.59893e-10	2.04862e-08
AC022182.2	0.553472	1.90206e-17	5.90427e-15							AC007384.1	0.437275	9.53522e-11	1.25108e-08
AC079015.1	0.556032	1.26155e-17	3.98075e-15							AC116366.1	0.437861	8.94352e-11	1.1898e-08
AC002091.2	0.55666	1.13998e-17	3.62712e-15							AL135818.2	0.439197	7.72459e-11	1.04217e-08
LINC01679	0.558751	8.12424e-18	2.65121e-15							AC139720.1	0.455349	1.24812e-11	1.83994e-09
AC119428.2	0.561959	4.80874e-18	1.66911e-15							AL365361.1	0.459034	8.12356e-12	1.21159e-09
AL022067.1	0.562193	4.62702e-18	1.62077e-15							AP001056.1	0.460572	6.77997e-12	1.03546e-09
AC004921.1	0.562448	4.43703e-18	1.58327e-15							AP005019.1	0.465981	3.56443e-12	5.60055e-10
AP4B1-AS1	0.565801	2.54689e-18	9.2612e-16							AC114760.2	0.471497	1.82878e-12	3.03585e-10
LINC002481	0.566161	2.3986e-18	8.80586e-16							AL591468.1	0.474098	1.3295e-12	2.24608e-10
AL133371.2	0.571378	9.97581e-19	3.8866e-16							AL162414.1	0.474413	1.27891e-12	2.17023e-10
AL162414.1	0.577586	3.44061e-19	1.3828e-16							CFAP58-DT	0.475442	1.12632e-12	1.93712e-10
AC013264.1	0.581894	1.62174e-19	6.73042e-17							AC090181.1	0.481147	5.52647e-13	1.01445e-10
AC012645.3	0.596248	1.2191e-20	5.67642e-18							AC004865.2	0.481829	5.07092e-13	9.35328e-11
AC010247.1	0.596847	1.09139e-20	5.14447e-18							AC023825.2	0.48192	5.01341e-13	9.33742e-11
AL591468.1	0.59802	8.77741e-21	4.29654e-18							AC002091.2	0.484764	3.49472e-13	6.60555e-11
AC021188.1	0.599469	6.70081e-21	3.41125e-18							AC015911.3	0.499599	5.03681e-14	1.07436e-11
AF127936.1	0.601373	4.68879e-21	2.45236e-18							AC006033.2	0.518093	3.93391e-15	9.44658e-13
AP001056.1	0.601392	4.67176e-21	2.47739e-18							AC004847.1	0.524715	1.51963e-15	3.79222e-13
Z99774.1	0.605322	2.21865e-21	1.21015e-18							AC002091.1	0.533181	4.36835e-16	1.15026e-13
AC138207.5	0.605328	2.21605e-21	1.22624e-18							LINC02446	0.535398	3.13346e-16	8.6071e-14
LINC00996	0.606926	1.6323e-21	9.30189e-19							AF127936.1	0.543774	8.73436e-17	2.56528e-14
AC008083.2	0.60744	1.47906e-21	8.68803e-19							Z99774.1	0.549828	3.39231e-17	1.03618e-14
AL135818.2	0.615935	2.81898e-22	1.76445e-19							AC135048.2	0.558963	7.84841e-18	2.58328e-15
XXYLT1-AS2	0.621037	1.01649e-22	6.80885e-20							AC068789.1	0.587407	6.09386e-20	2.67437e-17
AC139720.1	0.621481	9.29406e-23	6.33672e-20
AC004847.1	0.626569	3.29303e-23	2.37228e-20
AP005019.1	0.632808	8.98682e-24	6.72795e-21
LINC02416	0.639402	2.20464e-24	1.87056e-21
AC004865.2	0.643037	1.00141e-24	8.6897e-22
AL023653.1	0.645603	5.69914e-25	5.06044e-22
TRBV11-2	0.650789	1.79421e-25	1.63107e-22
AC006033.2	0.652322	1.26936e-25	1.21163e-22
AC002091.1	0.655014	6.8807e-26	7.10033e-23
LINC02285	0.660222	2.06698e-26	2.32116e-23
AL365361.1	0.680221	1.61922e-28	2.28975e-25
LINC01857	0.682266	9.64995e-29	1.47378e-25
AP003774.4	0.682414	9.29312e-29	1.47842e-25
AC007384.1	0.699437	1.05156e-30	2.00749e-27
LINC02446	0.706091	1.67251e-31	3.99112e-28
LINC02084	0.706858	1.34846e-31	3.43236e-28
AC015911.3	0.717492	6.33718e-33	1.72829e-29
AC068789.1	0.737915	1.17982e-35	4.09515e-32
LINC01871	3.76832e-42	0.779854	3.59696e-38
